# Supplementary material for: Highly Efficient Adsorption of Pb(II) by Magnesium-Modified Zeolite: Performance and Mechanisms
Source: Toxics. 2026 Jan 17;14(1):85. doi: 10.3390/toxics14010085 (PMC12845599; doi:10.3390/toxics14010085)
Supplement: Supplementary file 1 [file toxics-14-00085-s001.zip]

Archive with 1 entries (1 files):
- toxics-4062190-supplementary.pdf
